# Supplementary material for: Functional analysis of a Phytophthora host-translocated effector using the yeast model system
Source: PeerJ. 2021 Dec 7;9:e12576. doi: 10.7717/peerj.12576 (PMC8663620; doi:10.7717/peerj.12576)
Supplement: Supplemental Information 1 — Raw data for Fig. 1 and Article S1. Following induction, the optical density of replicate yeast cultures (Rep1-Rep8) was periodically measured until the OD595 reached 1.0. Experiments 4 and 5 were conducted on different days. Gene indicates the gene inserted in the yeast expression vector; hour indicates the time post-induction. [file peerj-09-12576-s001.csv]

Experiment	Gene	Hour	Rep1	Rep2	Rep3	Rep4	Rep5	Rep6	Rep7	Rep8
4	dGFP	16.5	0.368	0.437	0.454	0.502	0.415	0.461	0.575
4	dGFP	22.5	0.531	0.627	0.678	0.696	0.585	0.804	0.805
4	dGFP	25	0.620	0.730	0.786	0.784	0.680	0.916	0.896
4	PsAvr4_6	22.5	0.121	0.149	0.13	0.195	0.241	0.194
4	PsAvr4_6	25	0.136	0.179	0.147	0.23	0.28	0.216
4	PsAvr4_6	40.3	0.248	0.369	0.282	0.518	0.51	0.525
4	PsAvh172	22.5	0.129	0.138	0.109	0.124	0.139	0.121
4	PsAvh172	25	0.149	0.153	0.125	0.136	0.147	0.142
4	PsAvh172	40.3	0.259	0.235	0.208	0.2	0.24	0.262
4	PsAvh6	22.5	0.153	0.142	0.133	0.168	0.135	0.14
4	PsAvh6	40.3	0.327	0.315	0.268	0.316	0.179	0.244
4	PsAvh6	43.6	0.395	0.404	0.347	0.401	0.224	0.336
4	PsAvh110	22.5	0.179	0.21	0.217	0.178	0.153	0.129
4	PsAvh110	40.3	0.362	0.382	0.493	0.328	0.305	0.242
4	PsAvh110	43.6	0.47	0.565	0.656	0.466	0.391	0.321
4	PsAvh180	22.5	0.148	0.161	0.178	0.212	0.179	0.161
4	PsAvh180	40.3	0.258	0.304	0.359	0.532	0.413	0.346
4	PsAvh180	43.6	0.342	0.448	0.515	0.716	0.557	0.451
5	dGFP	0	0.092	0.096	0.086	0.087	0.086	0.082
5	dGFP	24	0.482	0.520	0.506	0.544	0.663	0.556
5	dGFP	29	0.838	0.734	0.720	0.778	0.977	0.830
5	PsSNEL4	24	0.173	0.201	0.184	0.174	0.153	0.2	0.197	0.177
5	PsSNEL4	46	0.5	0.46	0.409	0.342	0.276	0.439	0.462	0.459
5	PsSNEL4	55	0.785	0.526	0.519	0.455	0.437	0.687	0.472	0.518
5	PsSNEL5	24	0.359	0.369	0.403	0.355	0.427	0.506	0.455	0.29
5	PsSNEL5	29	0.542	0.474	0.488	0.484	0.552	0.537	0.572	0.562
5	PsSNEL5	42	0.922	0.802	0.826	0.756	0.912	0.869	0.919	0.99
5	PsAvh5	24	0.107	0.117	0.111	0.105	0.126	0.118	0.129	0.165
5	PsAvh5	36	0.203	0.152	0.148	0.101	0.215	0.224	0.123	0.333
5	PsAvh5	55	0.665	0.378	0.261	0.335	1.02	0.792	0.452	0.912
